# Supplementary material for: Genetic dissection of gluten characteristics based on single- and multi-locus genome-wide association studies in wheat (Triticum aestivum L.)
Source: Food Chem (Oxf). 2025 Dec 13;12:100342. doi: 10.1016/j.fochms.2025.100342 (PMC12774774; doi:10.1016/j.fochms.2025.100342)
Supplement: Supplementary material 1 — Table S1. List of 200 wheat accessions used for the GWAS analysis. Table S2. Distribution of SNPs on 21 wheat chromosomes. Table S3. SNPs associated with wheat gluten-related traits based on a single-locus genome-wide analysis in six environments and BLUE. Table S4. SNPs associated with wheat gluten-related traits based on five multi-locus genome-wide studes in six environments and BLUE. Table S5. KASP markers information. Fig. S1. Collinearity analysis of three candidate genes for gluten parameters. [file mmc1.xlsx]

## Sheet: Supplementary Table S1
Table S1. List of 200 wheat accessions used for the GWAS analysis
No.	Accession	Origin	Subgroup1
1	Ayou 1	Australia	I
2	KPL-1	Australia	III
3	AGF	Australia	III
4	Pandaola	Chile	III
5	Bolaite	Chile	II
6	CL0401	Chile	II
7	CL0438	Chile	III
8	CL0442	Chile	III
9	ZY-2	Chile	III
10	S139	Mexico	III
11	BM-1	Italy	III
12	ADB	UK.	III
13	OK95571	USA.	III
14	MG-2	USA.	III
15	XBM 33	Jilin, China	III
16	YM	Canada	III
17	NSR-5	Yugoslavia	III
18	Jaggar-1	USA.	III
19	CFM	France	III
20	CIKO	Chile	III
21	Hengguan 35	Hebei, China	III
22	Handan 6172	Hebei, China	III
23	Han 00-7086	Hebei, China	III
24	Shiluan 1	Hebei, China	III
25	04CA88	Hebei, China	III
26	Shi 20-7221	Hebei, China	III
27	Jinuo 200	Hebei, China	III
28	Jiyou 2018	Hebei, China	III
29	Shiluan 02-1	Hebei, China	III
30	Nongda 189	Beijing, China	III
31	RS321	Beijing, China	I
32	YC 06115	Beijing, China	III
33	CP20-3-1-2-1-1F13	Beijing, China	III
34	CP03-10-41-1F11	Beijing, China	III
35	CP03-28-1-1-1-1-4-4-1-1F11	Beijing, China	III
36	CP07-7-14-1-1F7	Beijing, China	III
37	Pubing 2011	Beijing, China	III
38	CA57	Beijing, China	III
39	07Bh032	Beijing, China	III
40	Youmai 3	Shandong, China	I
41	Jinan 17	Shandong, China	III
42	Lumai 14	Shandong, China	III
43	DH5148	Shandong, China	II
44	Shanong 055525	Shandong, China	III
45	Shanong 06-27	Shandong, China	III
46	Jimai 26	Shandong, China	I
47	Jimai 28	Shandong, China	III
48	Weimai 7	Shandong, China	III
49	Jimai 27	Shandong, China	III
50	Shanong 22	Shandong, China	III
51	Shaannong 981	Shaanxi, China	III
52	WG 94-3S3	Shaanxi, China	III
53	WG 122-1-1	Shaanxi, China	III
54	Gaoyou 503	Shaanxi, China	I
55	Shaanyou 225-47	Shaanxi, China	III
56	Xinong 889-2	Shaanxi, China	III
57	Kangchi 6	Shaanxi, China	III
58	GQY 7	Shaanxi, China	III
59	Aigan 962	Henan, China	I
60	B41011-2-1-1	Shaanxi, China	III
61	S122-1-5-2	Shaanxi, China	III
62	F8675-1-3	Shaanxi, China	III
63	BTYCI-1-1	Shaanxi, China	I
64	B30186-1-1-3	Shaanxi, China	III
65	S94-1-44	Shaanxi, China	III
66	T21-6	Anhui, China	I
67	Shengxuan 5	Jiangsu, China	III
68	Nannong 05Y628	Jiangsu, China	III
69	Nannong 04Y10	Jiangsu, China	III
70	Yangmai 6	Jiangsu, China	I
71	Yangnuomai 1	Jiangsu, China	I
72	Xumai 038	Jiangsu, China	I
73	Huaimai 0458	Jiangsu, China	II
74	Huaimai 22	Jiangsu, China	III
75	Emai 19	Hubei, China	II
76	Xiangmai 55	Hubei, China	I
77	ML2651	Hubei, China	II
78	WH-1	Hubei, China	I
79	HB	Hubei, China	I
80	XDC-1	Canada	III
81	MR168	Sichuan, China	II
82	Chuanyu 55871	Sichuan, China	II
83	Chuanmai 107	Sichuan, China	II
84	Chuanyu 40775	Sichuan, China	II
85	Mianyang 39	Sichuan, China	II
86	Fengyou 7	Guizhou, China	II
87	L661	Sichuan, China	II
88	L696	Sichuan, China	II
89	Bi 2008-1	Guizhou, China	III
90	Guinong 007	Guizhou, China	III
91	Yunmai 53	Yunnan, China	II
92	YN mai	Yunnan, China	I
93	ZYD-1	Gansu, China	III
94	XHYB	Gansu, China	III
95	TYXD	Shanxi, China	III
96	Xinchun 9	Xinjiang, China	III
97	Mengashi-1	Inner Mongolia, China	III
98	Baimai 2577	Inner Mongolia, China	III
99	Huanuo 1	Guangdong, China	I
100	Zhengmai 9023	Henan, China	I
101	Zhengmai 7698	Henan, China	III
102	Zhengnong 7	Henan, China	I
103	Zhengmai 366	Henan, China	I
104	Zhengmai 004	Henan, China	III
105	Huapei 5	Henan, China	III
106	Zhengzhou 8960	Henan, China	I
107	Zheng 95515	Henan, China	III
108	Yunong 201	Henan, China	III
109	Yunong 6072	Henan, China	III
110	Zhoumai 11	Henan, China	III
111	Zhoumai 16	Henan, China	III
112	Zhoumai 18	Henan, China	III
113	Zhoumai 22	Henan, China	III
114	Zhoumai 28	Henan, China	III
115	Zhoumai 32	Henan, China	III
116	Fengdecun 1	Henan, China	III
117	04Zhong 36	Henan, China	III
118	04Zhong 77	Henan, China	III
119	04Zhong 70	Henan, China	III
120	Zhongyu 885	Henan, China	I
121	Zhongyu 1107	Henan, China	III
122	05Zhong 27	Henan, China	III
123	Zhongyou 9507	Henan, China	III
124	Zhongyu 9302	Henan, China	III
125	Zhongyu 1311	Henan, China	III
126	Zhongyu 1326	Henan, China	III
127	Zhongyu 1401	Henan, China	III
128	Zhongyu 1429	Henan, China	III
129	Zhongyu 1439	Henan, China	III
130	Aizao 781	Henan, China	III
131	Yanzhan 4110	Henan, China	III
132	TMF2	Henan, China	III
133	TM Aizao 8	Henan, China	III
134	Lankao 198	Henan, China	III
135	Lancai T90-2	Henan, China	III
136	Lancai B-5-1	Henan, China	III
137	Luomai 16	Henan, China	III
138	Neixiang 188	Henan, China	III
139	08Luo 33	Henan, China	III
140	Luomai 23	Henan, China	III
141	Luomai 24	Henan, China	III
142	Luomai 29	Henan, China	III
143	Fanmai 5	Henan, China	III
144	Fanmai 803	Henan, China	III
145	XXM-1	Henan, China	III
146	Zhumai 6	Henan, China	I
147	Jichuang 28	Henan, China	III
148	Neixiang 201	Henan, China	III
149	Keyu 818	Henan, China	II
150	Baofeng 7228	Henan, China	I
151	Fumai 053	Henan, China	III
152	Zhongyuan 008	Henan, China	III
153	Xinmai 208	Henan, China	III
154	Xinmai 18	Henan, China	III
155	Xinmai 9	Henan, China	I
156	Huixianhong	Henan, China	III
157	Pingyuan 50	Henan, China	III
158	SQ-2	Henan, China	III
159	Bainong 3217	Henan, China	I
160	Bainong 62	Henan, China	I
161	Bainong AK58	Henan, China	III
162	Bainong 160	Henan, China	I
163	QN-1	Henan, China	I
164	Chuannong 21	Sichuan, China	II
165	Chuannong 23	Sichuan, China	II
166	Ningchun 38	Ningxia, China	III
167	MD871	Beijing, China	I
168	Ding 8654	Gansu, China	III
169	Duokang 8329	Henan, China	I
170	Zheng 2441	Henan, China	I
171	Yuzhan 10	Henan, China	III
172	Huapei 1	Henan, China	III
173	Wenmai 8	Henan, China	I
174	131-17-6	Henan, China	III
175	CMM-1	Henan, China	I
176	Neixing 92C11	Henan, China	III
177	Weimai 9	Henan, China	I
178	Youmai 2	Shanong, China	I
179	B99016-1-2-1	Shaanxi, China	III
180	Zhouyou 102	Henan, China	I
181	Taishan 149	Shandong, China	III
182	He 034	Henan, China	III
183	Wanmai 38	Anhui, China	III
184	B91043	Shaanxi, China	III
185	Bainong 003171	Henan, China	I
186	Bainong jinyou 32	Henan, China	I
187	MM176	Mexico	III
188	FK	France	III
189	Ciava	Italy	III
190	Rudu	Australia	III
191	Guo 9703	Anhui, China	III
192	RACA17-5	Australia	I
193	Brennan	Australia	III
194	Han 7050	Hebei, China	III
195	Handan 3475	Hebei, China	III
196	Xing 1353	Hebei, China	III
197	Henong 604	Hebei, China	III
198	Xing 1387	Hebei, China	III
199	Kangbai 418	Henan, China	III
200	Bainong 4199	Henan, China	III
1The potential population structure of the accessions was investigated using STRUCTURE.

## Sheet: Supplementary Table S2
Table S2. Distribution of SNPs on 21 wheat chromosomes
Chromosome	Number of SNPs	Chromosome	Number of SNPs	Chromosome	Number of SNPs	Total
1A	2454	1B	2528	1D	2450
2A	2592	2B	2498	2D	2216
3A	2102	3B	2582	3D	2010
4A	1590	4B	2595	4D	918
5A	2569	5B	2606	5D	1918
6A	2551	6B	2555	6D	1932
7A	2549	7B	2434	7D	2408
Total	16407		17798		13852	48057

## Sheet: Supplementary Table S3
Table S3. SNPs associated with wheat gluten-related traits based on a single-locus genome-wide analysis in six environments and BLUE
Trait	Marker	Chr.	Pos.	-log10(P)	R2	Evn.
GI	AX-111016110	1A	505536405	6.40/6.55/7.16/6.07/8.64	22.79/20.82/22.85/29.42/22.66	E1/E2/E3/E6/BLUE
	AX-108958676	1A	506474437	6.0402	16.215	BLUE
	AX-94571120	1A	506854746	6.02/6.15/7.95	18.87/29.90/20.66	E3/E6/BLUE
	AX-111503025	1B	551722291	6.78/6.37/6.92/6.21/8.63	24.29/20.15/22.07/30.61/22.64	E1/E2/E3/E6/BLUE
	AX-108999948	1B	553450312	5.99/5.99/6.05/7.06	21.19/18.74/29.35/18.15	E1/E3/E6/BLUE
	AX-94670671	1B	553633466	7.57/7.10/7.76/5.99/6.05/9.56	27.49/22.71/24.96/19.91/29.35/25.36	E1/E2/E3/E4/E6/BLUE
	AX-109816030	1D	408346686	6.01453	15.273	BLUE
	AX-111499154	1D	408525568	6.09836	21.767	E1
	AX-110025562	1D	408554723	6.14/6.13	21.84/15.75	E1/BLUE
	AX-111060518	1D	408591637	7.03/6.85/7.53/6.21/9.24	26.38/22.42/24.93/30.56/25.16	E1/E2/E3/E6/BLUE
	AX-111851364	1D	408766804	6.81/6.07/7.11	22.32/29.42/18.90	E2/E6/BLUE
	AX-108796019	1D	408822181	7.09/6.69/6.95/6.14/8.81	26.57/21.83/23.00/29.93/23.89	E1/E2/E3/E6/BLUE
	AX-109425261	1D	408855291	6.31/6.18/7.37	19.96/30.07/19.88	E2/E6/BLUE
	AX-108995467	1D	409534171	6.98/6.15/6.95/7.13	19.69/19.37/29.88/18.49	E2/E3/E6/BLUE
	AX-109340721	1D	409538623	6.12/7.31/6.92/6.14/8.52	23.42/23.52/23.09/29.90/23.32	E1/E2/E3/E6/BLUE
	AX-111128935	1D	409539951	6.10/6.28	29.61/16.47	E6/BLUE
	AX-109431367	1D	409798231	7.43/7.15/7.76/6.03/9.62	27.17/22.92/24.96/29.57/25.55	E1/E2/E3/E6/BLUE
	AX-110576793	1D	409817438	6.02/6.08/6.75	19.40/29.50/17.61	E2/E6/BLUE
	AX-109913657	1D	409855325	7.55/6.84/7.31/6.14/9.23	28.88/22.34/24.25/29.93/25.21	E1/E2/E3/E6/BLUE
	AX-111505581	1D	409940244	7.09/6.69/7.15/6.18/8.99	26.57/21.83/23.77/30.41/24.46	E1/E2/E3/E6/BLUE
	AX-109079356	1D	410068733	7.12/6.89/7.53/6.22/9.19	26.65/22.53/24.92/30.53/25.00	E1/E2/E3/E6/BLUE
	AX-111032527	1D	410119483	6.85/6.16	29.29/16.20	E6/BLUE
	AX-111784010	1D	410253039	6.58/6.20/7.13	21.64/30.53/19.11	E2/E6/BLUE
	AX-110978614	1D	410453569	7.12/6.70/7.41/6.22/9.11	26.65/21.82/24.46/30.53/24.74	E1/E2/E3/E6/BLUE
	AX-109280669	1D	410455941	7.73/6.83/6.04/7.00/8.55	24.98/21.71/22.55/30.25/22.43	E2/E3/E5/E6/BLUE
	AX-95683498	1D	410464657	7.57/6.71/7.32/7.01/6.18/9.76	27.83/21.68/24.61/24.77/30.30/26.85	E1/E2/E3/E4/E6/BLUE
	AX-110229203	1D	410492629	6.65/6.22/7.36	21.12/30.52/19.00	E2/E6/BLUE
	AX-95014770	1D	410506590	6.29/7.33/7.09/8.80	24.00/23.78/23.92/24.43	E1/E2/E3/BLUE
	AX-109319979	1D	410596108	6.19/6.77/6.08/8.17	20.02/22.12/29.50/21.90	E2/E3/E6/BLUE
	AX-86176955	1D	410743075	7.17/7.07/7.76/5.99/6.07/9.43	25.89/22.62/24.96/19.91/29.42/24.98	E1/E2/E3/E4/E6/BLUE
	AX-109196477	1D	410750381	5.99/6.15/7.17	18.86/29.92/19.32	E2/E6/BLUE
	AX-109943404	1D	410796783	6.05/6.65	29.35/18.39	E6/BLUE
	AX-109348990	1D	411085238	7.18/7.39/7.38/6.27/9.37	27.68/24.59/24.58/30.57/25.99	E1/E2/E3/E6/BLUE
	AX-111629759	1D	411119522	5.99/7.08/6.40	19.29/30.50/16.78	E2/E6/BLUE
	AX-109328751	1D	411192625	6.27/6.43	30.57/16.89	E6/BLUE
	AX-111552331	1D	411236697	7.05/7.03/6.93/6.27/9.03	26.33/23.02/22.70/30.53/24.48	E1/E2/E3/E6/BLUE
	AX-111309148	1D	411311372	6.09/8.01/6.58/6.00/6.34/8.32	21.71/26.06/20.79/22.07/30.90/21.75	E1/E2/E3/E5/E6/BLUE
	AX-109613289	1D	411374918	6.20/7.62/6.42/6.04/6.27/8.15	21.99/24.58/20.23/22.18/30.57/21.25	E1/E2/E3/E5/E6/BLUE
	AX-108779378	1D	411399402	7.43/7.38/7.51/6.27/9.50	27.96/24.31/24.81/30.57/25.91	E1/E2/E3/E6/BLUE
	AX-110986635	1D	411526129	7.04/7.02/6.85/6.27/8.96	26.28/22.99/22.41/30.53/24.26	E1/E2/E3/E6/BLUE
	AX-108994521	1D	411558369	6.00/7.48/6.03/6.91/7.70	21.23/24.07/18.90/34.17/19.94	E1/E2/E3/E6/BLUE
	AX-111479840	1D	411568635	7.48/7.34/7.09/6.67/6.90/9.74	28.16/24.14/23.28/22.89/34.14/26.64	E1/E2/E3/E4/E6/BLUE
	AX-109870609	1D	411575913	7.34/8.23/7.23/6.09/5.98/6.90/9.23	28.70/26.80/24.35/20.77/22.34/34.26/25.84	E1/E2/E3/E4/E5/E6/BLUE
	AX-108770853	1D	411733058	8.14/7.99/7.89/6.27/''6.91/9.97	30.98/26.54/26.22/21.36/34.17/27.36	E1/E2/E3/E4/E6/BLUE
	AX-86171998	1D	412023727	7.24/7.05/6.77/6.71/8.85	27.55/23.25/22.19/33.37/24.01	E1/E2/E3/E6/BLUE
	AX-111677601	1D	412027529	6.84/8.24/6.82/6.05/6.91/8.61	24.53/26.81/21.61/22.25/34.17/22.57	E1/E2/E3/E5/E6/BLUE
	AX-95630667	1D	412081265	8.73/8.25/8.31/6.50/6.04/6.91/10.47	32.37/26.86/26.96/21.81/22.18/34.17/28.07	E1/E2/E3/E4/E5/E6/BLUE
	AX-108825130	1D	412083197	8.58/8.32/8.28/6.55/6.06/6.91/10.45	31.71/27.13/26.82/22.00/22.28/34.17/28.03	E1/E2/E3/E4/E5/E6/BLUE
	AX-110630832	1D	412088140	7.56/6.89/6.53/6.48/6.23/7.78	29.22/22.62/21.74/22.84/30.75/21.59	E1/E2/E3/E4/E6/BLUE
	AX-110486174	1D	412138007	7.75/7.70/7.23/6.90/9.13	28.23/24.89/23.18/34.26/24.11	E1/E2/E3/E6/BLUE
	AX-95219559	1D	412223313	6.37/7.48/6.86/7.82	24.35/24.12/34.13/21.26	E1/E2/E6/BLUE
	AX-109561516	1D	412232206	7.31/7.50/6.72/6.14/6.91/8.90	27.46/24.72/21.96/20.89/34.19/24.07	E1/E2/E3/E4/E6/BLUE
	AX-110926855	1D	412236638	6.17/6.95/6.10	19.53/34.50/15.54	E2/E6/BLUE
	AX-111815631	1D	412288912	6.78/7.99/6.55/6.91/8.39	27.14/26.54/22.39/34.17/23.61	E1/E2/E3/E6/BLUE
	AX-108971439	1D	412461207	7.49/7.29/6.54/6.06/6.61/8.81	28.31/24.25/21.57/20.94/33.02/24.12	E1/E2/E3/E4/E6/BLUE
	AX-110390000	1D	412494637	7.79/7.67/6.82/7.01/8.95	29.50/25.38/22.28/34.75/24.24	E1/E2/E3/E6/BLUE
	AX-108792830	1D	412513435	8.73/8.25/7.96/6.37/6.91/10.03	32.37/26.86/25.67/21.34/34.17/26.75	E1/E2/E3/E4/E6/BLUE
	AX-110794062	1D	412750725	6.63/6.99/6.64	21.58/34.63/17.47	E2/E6/BLUE
	AX-111372144	1D	412798136	8.11/7.92/7.31/6.24/6.87/9.43	30.92/26.35/24.33/21.28/34.05/25.78	E1/E2/E3/E4/E6/BLUE
	AX-110918290	1D	413063098	7.14/8.37/6.94/6.02/7.00/8.89	27.83/27.34/23.14/20.43/34.62/24.47	E1/E2/E3/E4/E6/BLUE
	AX-111464173	1D	413214442	6.16/7.07/6.78/6.91/7.87	22.27/24.26/22.42/34.19/21.52	E1/E2/E3/E6/BLUE
	AX-111112862	1D	413221986	8.13/7.98/7.48/6.11/6.90/9.52	30.95/26.51/24.84/20.81/34.26/26.01	E1/E2/E3/E4/E6/BLUE
	AX-109621098	1D	413223377	7.80/7.65/6.86/6.16/6.90/9.02	29.52/25.31/22.55/21.03/34.25/24.48	E1/E2/E3/E4/E6/BLUE
	AX-109812749	1D	413232826	7.79/7.67/6.93/6.22/6.91/9.04	29.50/25.38/22.71/21.18/34.16/24.52	E1/E2/E3/E4/E6/BLUE
	AX-111663923	1D	413295707	8.29/8.21/7.50/6.55/6.63/9.82	31.19/26.89/24.50/22.05/33.19/26.29	E1/E2/E3/E4/E6/BLUE
	AX-108780222	1D	413297033	6.49/8.26/6.44/6.90/8.07	23.14/26.90/20.38/34.23/21.01	E1/E2/E3/E6/BLUE
	AX-110934628	1D	413307891	7.80/7.65/6.86/6.16/6.90/9.02	29.52/25.31/22.55/21.03/34.25/24.48	E1/E2/E3/E4/E6/BLUE
	AX-110351428	1D	413318106	6.42/6.80/6.00/6.98/7.53	24.71/21.96/19.94/34.88/20.43	E1/E2/E3/E6/BLUE
	AX-111606028	1D	413326501	8.14/7.68/6.89/6.41/8.84	30.98/26.06/23.83/33.70/25.21	E1/E2/E3/E6/BLUE
	AX-110907544	1D	413357212	6.62/7.67/6.15/6.91/8.07	26.39/25.38/20.90/34.16/22.62	E1/E2/E3/E6/BLUE
	AX-108913301	1D	413406243	8.16/8.28/7.92/6.43/6.90/9.88	29.97/26.98/25.52/21.55/34.13/26.32	E1/E2/E3/E4/E6/BLUE
	AX-109184713	1D	413413850	7.21/7.15/6.22/6.94/8.35	26.04/22.93/19.59/34.49/21.85	E1/E2/E3/E6/BLUE
	AX-110171105	1D	413586177	6.37/6.54/7.42/6.78	22.87/20.83/37.41/17.51	E1/E2/E6/BLUE
	AX-111804778	1D	413660384	8.14/7.99/7.54/6.15/6.91/9.54	30.98/26.54/24.91/20.91/34.17/26.02	E1/E2/E3/E4/E6/BLUE
	AX-111457169	1D	413780139	6.98/7.78/6.27/7.53/8.13	27.33/25.81/21.12/37.78/22.60	E1/E2/E3/E6/BLUE
	AX-110897783	1D	413877696	7.38/6.29/7.42/7.37	23.70/19.79/37.13/19.02	E2/E3/E6/BLUE
	AX-110532369	1D	413910926	6.94/8.50/7.11/5.99/7.45/8.83	27.84/28.46/24.55/20.71/37.29/24.99	E1/E2/E3/E4/E6/BLUE
	AX-109255007	1D	414242830	7.16/8.86/7.55/6.65/7.59/9.34	25.99/29.29/24.78/22.52/38.50/24.91	E1/E2/E3/E4/E6/BLUE
	AX-108942828	1D	414273294	8.28/8.50/8.11/6.39/7.45/9.99	31.59/28.46/27.04/21.84/37.29/27.40	E1/E2/E3/E4/E6/BLUE
	AX-110936920	1D	414279850	7.43/8.86/7.54/6.29/6.28/7.45/9.37	28.90/29.13/25.35/21.44/23.17/37.29	E1/E2/E3/E4/E5/E6/BLUE
	AX-111512775	1D	414301103	6.12/7.60/6.17/7.45/7.48	22.92/26.85/20.63/37.29/20.80	E1/E2/E3/E6/BLUE
	AX-109965095	1D	414303436	6.98/8.86/7.13/6.07/6.28/7.45/8.76	25.12/29.13/22.72/20.23/23.17/37.29/23.00	E1/E2/E3/E4/E5/E6/BLUE
	AX-110353477	1D	414438455	6.06/7.63/6.12/7.33/7.30	22.83/27.51/20.72/36.95/20.62	E1/E2/E3/E6/BLUE
	AX-110399424	1D	414486379	7.19/8.39/6.90/6.29/7.44/8.87	27.87/27.39/22.99/21.42/37.27/24.38	E1/E2/E3/E4/E6/BLUE
	AX-110966348	1D	414505261	6.57/8.22/6.78/7.45/8.40	25.16/26.81/22.56/37.29/22.95	E1/E2/E3/E6/BLUE
	AX-109942030	1D	414508241	6.12/7.78/6.28/7.45/7.53	22.92/27.57/21.04/37.29/20.96	E1/E2/E3/E6/BLUE
	AX-86177772	1D	414565867	8.28/8.50/8.11/6.39/7.45/9.99	31.59/28.46/27.04/21.84/37.29/27.40	E1/E2/E3/E4/E6/BLUE
	AX-109982733	1D	414587809	8.36/8.49/7.86/6.49/7.45/9.95	32.46/28.54/26.43/22.24/37.55/27.44	E1/E2/E3/E4/E6/BLUE
	AX-109311936	1D	414588891	8.28/8.50/8.11/6.39/7.45/9.99	31.59/28.46/27.04/21.84/37.29/27.40	E1/E2/E3/E4/E6/BLUE
	AX-111528499	1D	414808453	7.54/7.64/6.99/6.10/7.44/9.00	27.39/24.65/22.22/20.32/37.27/23.71	E1/E2/E3/E4/E6/BLUE
	AX-109350653	1D	415059147	8.28/8.50/8.11/6.39/7.45/9.99	31.59/28.46/27.04/21.84/37.29/27.40	E1/E2/E3/E4/E6/BLUE
	AX-110002265	1D	415181856	6.23/7.00/8.27/6.84	19.75/22.93/37.11/18.04	E1/E2/E6/BLUE
	AX-109188523	1D	415197935	8.03/8.10/7.72/7.44/9.60	31.00/27.70/26.26/37.39/26.81	E1/E2/E3/E6/BLUE
	AX-111639460	1D	415283756	7.43/8.21/7.57/7.05/6.59/8.27/9.15	23.57/23.60/21.30/20.81/21.14/37.11/21.58	E1/E2/E3/E4/E5/E6/BLUE
	AX-111715861	1D	415292051	8.92/8.43/8.46/7.37/7.40/10.92	34.50/28.28/28.66/25.59/37.18/30.43	E1/E2/E3/E4/E6/BLUE
	AX-108865120	1D	415393061	8.95/7.80/8.06/6.60/6.56/10.40	34.55/25.86/26.86/22.64/32.20/28.69	E1/E2/E3/E4/E6/BLUE
	AX-94893816	1D	415413371	7.66/8.02/6.83/6.32/6.52/9.07	27.94/26.08/21.88/21.15/32.07/23.96	E1/E2/E3/E4/E6/BLUE
	AX-86179129	1D	415415859	8.95/7.80/8.06/6.60/6.56/10.40	34.55/25.86/26.86/22.64/32.20/28.69	E1/E2/E3/E4/E6/BLUE
	AX-109177686	1D	415449165	6.82/6.55/6.38/6.64/7.94	26.92/21.35/21.82/33.71/22.40	E1/E2/E3/E6/BLUE
	AX-110149105	1D	415478057	8.95/7.80/8.06/6.60/6.56/10.40	34.55/25.96/26.86/22.64/32.20/28.69	E1/E2/E3/E4/E6/BLUE
	AX-109633859	1D	415485532	6.17/6.56/7.00	22.70/32.20/18.52	E1/E6/BLUE
	AX-111965158	1D	415493227	7.25/7.98/6.83/6.32/6.51/8.89	26.25/25.91/21.88/21.15/32.01/23.44	E1/E2/E3/E4/E6/BLUE
	AX-111155430	1D	415496443	7.21/7.92/6.76/6.06/6.56/8.73	27.03/26.33/22.10/20.62/32.20/23.60	E1/E2/E3/E4/E6/BLUE
	AX-111558784	1D	415507056	8.01/6.78/6.23/6.55/8.78	29.31/21.59/19.57/32.14/23.07	E1/E2/E3/E6/BLUE
	AX-110520289	1D	415557823	8.64/7.45/6.98/6.49/6.55/9.57	33.19/24.55/23.00/22.27/32.24/26.13	E1/E2/E3/E4/E6/BLUE
	AX-109377932	1D	415586102	8.64/7.47/7.05/6.54/6.56/9.59	33.19/24.62/23.15/22.40/32.17/26.17	E1/E2/E3/E4/E6/BLUE
	AX-111988052	1D	415591331	7.74/8.03/7.05/6.33/6.55/9.26	30.27/26.07/23.54/21.58/32.15/25.56	E1/E2/E3/E4/E6/BLUE
	AX-110669017	1D	415594984	6.79/6.69/6.18/7.26/8.00	22.88/18.56/17.75/32.17/19.29	E1/E2/E3/E6/BLUE
	AX-111461756	1D	415620579	8.64/7.47/7.05/6.54/6.56/9.59	33.19/24.62/23.15/22.40/32.17/26.17	E1/E2/E3/E4/E6/BLUE
	AX-111117461	1D	415638091	8.11/7.35/6.88/6.37/6.57/9.38	30.88/24.22/22.53/21.77/32.23/25.56	E1/E2/E3/E4/E6/BLUE
	AX-111117461	1D	415638091	7.35/6.88/6.37/6.57/9.38	24.22/22.53/21.77/32.23/25.56	E2/E3/E4/E6/BLUE
	AX-111606422	1D	415644263	9.05/7.80/7.66/6.49/6.56/10.10	35.02/25.86/25.37/22.19/32.20/27.74	E1/E2/E3/E4/E6/BLUE
	AX-109810964	1D	415668015	6.61/6.63/6.12/6.65/7.72	23.63/21.08/19.21/32.70/20.03	E1/E2/E3/E6/BLUE
	AX-111572641	1D	415766931	8.71/6.27/6.55/6.55/8.53	32.42/20.46/21.45/32.21/23.02	E1/E2/E3/E6/BLUE
	AX-109621531	1D	415806156	9.05/7.80/7.66/6.49/6.56/10.10	35.02/25.86/25.37/22.19/32.20/27.74	E1/E2/E3/E4/E6/BLUE
	AX-108884173	1D	415923905	7.23/7.92/6.37/6.56/8.42	27.08/26.33/20.70/32.20/22.68	E1/E2/E3/E6/BLUE
	AX-111633021	1D	415982794	8.64/7.47/7.05/6.54/6.56/9.59	33.19/24.62/23.15/22.40/32.17/26.17	E1/E2/E3/E4/E6/BLUE
	AX-109041557	1D	416040915	7.23/7.74/6.27/6.56/8.36	27.08/25.63/20.33/32.20/22.48	E1/E2/E3/E6/BLUE
	AX-109896332	1D	416094414	7.54/8.21/6.92/6.47/6.00/6.14/9.11	27.38/26.73/21.98/21.68/22.02/29.83/24.04	E1/E2/E3/E4/E5/E6/BLUE
	AX-110516307	1D	416098872	8.69/7.17/7.16/6.05/6.56/9.51	32.17/22.95/22.89/20.20/32.28/25.22	E1/E2/E3/E4/E6/BLUE
	AX-111469992	1D	416100934	8.63/7.29/7.16/6.11/6.65/9.56	32.14/23.41/22.80/20.35/32.66/25.37	E1/E2/E3/E4/E6/BLUE
	AX-111070898	1D	416126928	8.68/7.11/7.00/6.56/9.08/	34.02/24.94/23.74/32.20/25.77	E1/E2/E3/E6/BLUE
	AX-111640220	1D	416161838	6.85/7.82/6.27/6.55/8.35	25.52/25.90/20.33/32.15/22.43	E1/E2/E3/E6/BLUE
	AX-109092164	1D	416215416	7.08/6.99/6.00/6.50/7.70	26.22/23.90/19.41/32.24/20.86	E1/E2/E3/E6/BLUE
	AX-111910030	1D	416300393	8.64/7.47/7.05/6.54/6.56/9.59	33.19/24.62/23.15/22.40/32.17/26.17	E1/E2/E3/E4/E6/BLUE
	AX-111888532	1D	416359964	8.85/7.66/8.03/6.44/10.10	34.28/25.43/26.74/22.06/27.83	E1/E2/E3/E4/BLUE
	AX-110353768	1D	416362032	9.07/7.83/7.52/6.59/6.61/10.07	35.23/26.07/25.16/22.64/32.65/27.78	E1/E2/E3/E4/E6/BLUE
	AX-111019122	1D	416455260	9.05/7.80/7.28/6.49/5.99/9.64	35.02/25.86/24.45/22.19/31.21/27.00	E1/E2/E3/E4/E6/BLUE
	AX-109939136	1D	416456905	8.69/7.40/7.33/6.27/6.56/9.61	32.19/23.81/23.45/21.01/32.20/25.53	E1/E2/E3/E4/E6/BLUE
	AX-94660841	3D	191103829	8.44/8.28/7.54/6.04/7.54/9.40	32.40/27.65/25.12/20.59/37.95/25.72	E1/E2/E3/E4/E6/BLUE
	AX-94965765	5D	335126508	6.85/6.59	29.29/16.84	E6/BLUE
	AX-109293862	7D	321047576	7.99/6.93/6.57/6.01/6.51/9.09	30.71/22.63/21.44/20.40/32.12/24.69	E1/E2/E3/E4/E6/BLUE
WGC	AX-111888532	1D	416359964	6.17189	15.898	BLUE
RGC	AX-95683498	1D	410464657	6.21612	16.257	BLUE
	AX-111309148	1D	411311372	6.18159	21.101	E2
	AX-109870609	1D	411575913	6.04005	20.54	E2
	AX-110918290	1D	413063098	6.02903	20.498	E2
	AX-108780222	1D	413297033	6.16328	20.929	E2
	AX-108913301	1D	413406243	6.05035	20.508	E2
	AX-109255007	1D	414242830	6.31778	21.624	E2
	AX-110936920	1D	414279850	6.13085	20.808	E2
	AX-109965095	1D	414303436	6.13085	20.808	E2
	AX-109982733	1D	414587809	6.09486	16.001	BLUE
GI, gluten index; WGC, wet gluten content; RGC, residual gluten content; Chr., chromosome; Position, the location in the entire genome database of Chinese Spring; R2, phenotypic variance explained by the SNPs; E1, 2014-2015 in Huixian, E2, 2016-2017 in Huixian; E3, 2017-2018 in Huixian; E4, 2018-2019 in Huixian; E5, 2017-2018 in Xinxiang; E6, 2018-2019 in Xinxiang; BLUE, the best linear unbiased …

## Sheet: Supplementary Table S4
Table S4. SNPs associated with wheat gluten-related traits based on five multi-locus genome-wide studes in six environments and BLUE
Trait	Marker	Chr.	Pos.(Mb)	-log10(P)	R2 (%)	Evn.	Methods
GI	AX-111835313	1A	510850578	10.8192	7.5581	E2	5
	AX-108989397	1B	95231834	6.45/6.88	15.72/11.53	E1	1,2
	AX-109348990	1D	411085238	15.1286	21.0661	E2	3
	AX-108779378	1D	411399402	11.3241	20.5537	E4	4
	AX-108825130	1D	412083197	22.5578	25.4746	E3	5
	AX-110794062	1D	412750725	17.7326	37.6057	E6	1
	AX-111663923	1D	413295707	26.7852	27.8166	E2	1
	AX-108913301	1D	413406243	24.1264	20.5004	E2	5
	AX-110532369	1D	413910926	18.4864	30.2547	E6	2
	AX-111512775	1D	414301103	22.4042	22.0967	E2	2
	AX-110353477	1D	414438455	14.6477	23.152	E2	4
	AX-111715861	1D	415292051	18.53/18.18/13.96/12.85/28.35/29.87/31.86	32.54/33.46/17.48/17.07/32.68/31.04/37.16	E3/E4/BLUE	1,2,5
	AX-108865120	1D	415393061	22.6758	29.3604	E1	4
	AX-110520289	1D	415557823	12.96/15.92/20.91	20.49/22.81/30.12	E3/E6/BLUE	4
	AX-108884173	1D	415923905	10.7972	24.6286	E5	4
	AX-109092164	1D	416215416	7.6303	11.515	E5	2
	AX-110353768	1D	416362032	23.7087	27.2381	E1	2
	AX-109816719	1D	439872694	9.7061	12.3727	E5	1
	AX-109337411	2B	10794787	6.21/6.25	4.40/2.79	E2	1,2
	AX-109578818	2D	579816052	6.5244	4.5574	E1	4
	AX-110069106	2D	619709726	7.3662	6.253	E3	5
	AX-111642272	3A	727071057	5.9939	5.507	E3	1
	AX-108912589	3A	727180492	6.02/7.39	4.25/5.97	E3	2,5
	AX-111285601	3B	801664809	8.1207	4.8992	BLUE	5
	AX-109830921	3D	595302003	5.99/6.03/8.51	6.02/3.39/6.63	E2/BLUE	1,2,5
	AX-109841712	4B	613696316	6.014	2.9148	E2	2
	AX-89443560	4B	651968346	6.9602	6.1631	E1	1
	AX-95630991	4D	113155356	6.17/6.10	3.46/3.12	E2	1,2
	AX-89640014	4D	116823553	7.25/6.55/7.61	6.44/10.03/5.28	E3/BLUE	2,3,5
	AX-109939837	4D	385205606	7.0001	4.366	E2	5
	AX-111007239	4D	434543043	7.1197	2.3803	BLUE	5
	AX-109976129	5A	565550755	6.3664	5.204	E1	1
	AX-110160689	5A	589302771	7.4749	7.1226	E2	1
	AX-110905235	5A	589956679	6.5181	4.8807	E1	4
	AX-109066543	5A	689412465	6.09/7.61	7.90/9.04	E4	1,5
	AX-109406952	5B	445172150	7.1413	7.166	E6	2
	AX-111216618	5B	549846109	7.58/6.67/6.87/8.87/7.77/6.80/8.13/9.78	10.14/8.17/8.83/5.23/6.39/5.91/6.69	E2/E4/BLUE	1,2,5
	AX-109898339	5D	295545082	7.2404	5.9035	E5	2
	AX-110940435	6B	45518753	11.32/13.19	11.55/11.04	E1/E2	1,2
	AX-109560996	6B	55122354	6.5188	10.372	E5	1
	AX-111784251	6B	55239743	6.27/7.25/6.78/7.60	5.60/11.26/7.88/10.45	E3/E4/BLUE	1,2,5
	AX-109408652	6B	525075860	8.8826	6.4825	E5	2
	AX-111467823	7A	438052890	6.0807	4.742	E3	2
	AX-108762309	7B	654326426	8.2765	4.7608	E2	5
	AX-109042871	7D	92630217	7.29/8.21	3.55/5.86	BLUE	2,5
	AX-109293862	7D	321047576	12.8611	27.7779	E1	1
WGC	AX-109101747	1A	42469839	6.37	10.2121	E1	3
	AX-108958676	1A	506474437	16.8339	14.7433	BLUE	2
	AX-110091847	1B	486488336	11.9624	9.3899	E3	5
	AX-111102983	1D	8387399	6.5629	6.2904	E2	5
	AX-110669416	1D	296894102	7.9334	7.6901	E2	5
	AX-110517637	1D	338824322	6.00/6.28	6.23/4.64	BLUE	1,2
	AX-95176659	1D	376099704	7.05/7.08	11.84/7.56	E3	1,2
	AX-111663923	1D	413295707	7.1927	13.3086	E5	1
	AX-109177686	1D	415449165	7.1365	9.3283	E3	2
	AX-110149105	1D	415478057	7.26/7.35	14.61/11.49	E5/BLUE	4
	AX-111988052	1D	415591331	7.61/6.16	12.00/9.17	E2/E3	4
	AX-111572641	1D	415766931	12.3308	13.9426	BLUE	1
	AX-111650990	2A	35418087	6.94/6.67/7.32	9.66/6.57/6.28	E2	1,2,5
	AX-110913736	3A	678455318	6.40/9.55	5.82/6.32	BLUE	1,2
	AX-89367082	3A	732471361	6.36/7.39	5.62/4.58	BLUE	1,2
	AX-94730534	3A	738325899	8.0345	8.4454	BLUE	5
	AX-111238935	3B	747333613	7.1614	5.1413	BLUE	5
	AX-110930516	3B	775710276	8.85/13.01	7.38/8.62	BLUE	1,2
	AX-110041083	3B	776166695	7.9874	6.6082	BLUE	5
	AX-110466933	3B	818850612	6.1491	4.7028	E3	2
	AX-110497944	4A	623443246	6.7094	6.5045	E2	2
	AX-110008463	4A	624313984	7.76/6.39	8.33/5.15	BLUE	1,2
	AX-111171165	4B	3859614	6.564	10.859	E5	2
	AX-111068079	4B	25349681	7.1337	8.8539	E6	2
	AX-109438852	4B	39084926	6.17/7.00/8.11	6.13/5.05/6.89	E2	1,2,5
	AX-95659409	4B	519794570	6.3546	6.8979	BLUE	5
	AX-110472490	4B	672244241	7.3	4.1618	BLUE	2
	AX-108763556	4D	7865222	6.0925	6.6146	E6	2
	AX-86170796	5D	3609859	8.6334	14.3402	E6	1
	AX-109074731	5D	437523106	7.29/6.31	10.35/6.39	BLUE	1,2
	AX-110087433	5D	544480393	6.93/6.80/10.15/11.17	13.93/7.33/11.27/13.98	E3/BLUE	1,2,5
	AX-110587726	5D	545524023	9.9688	8.7216	E2	5
	AX-109444699	6A	82957656	10.9369	21.2561	E6	1
	AX-110516770	6A	479316967	7.6013	6.5442	E3	5
	AX-111001230	6B	136782448	6.3849	6.7666	BLUE	5
	AX-110062048	6B	708552933	6.8106	9.6326	E2	5
	AX-111744418	6D	55934266	7.3659	7.3551	E6	2
	AX-94878987	6D	461712205	6.18/6.44	16.75/10.68	E4	1,2
DGC	AX-111132735	1A	5464442	7.2258	11.1187	E3	5
	AX-110481392	1B	544435195	6.7637	6.9168	BLUE	2
	AX-111692734	1B	564303365	6.247	8.469	E2	1
	AX-110905916	1D	285387964	6.4067	6.8939	E2	5
	AX-95176659	1D	376099704	10.85/10.85	12.70/11.27	E3	1,2
	AX-108774920	1D	439129299	8.1465	8.6351	E2	5
	AX-111650990	2A	35418087	6.8685	7.0396	BLUE	3
	AX-110549181	2B	657079748	6.2263	6.3499	BLUE	5
	AX-110008463	4A	624313984	10.52/10.52/7.45/6.31	12.44/11.31/11.26/11.32	E2/E3/BLUE	1,2,5
	AX-110472490	4B	672244241	6.261	7.9308	BLUE	5
	AX-94486277	4B	673203243	6.0764	5.4021	BLUE	2
	AX-109076419	5A	555709837	8.2878	12.0685	E3	5
	AX-108880732	5B	439697534	7.5991	12.1296	E1	2
	AX-109985051	5B	558511946	7.72/7.72	7.32/6.63	E3	1,2
	AX-94504858	5D	49106577	7.09/7.09	7.55/6.09	E3	1,2
	AX-110087433	5D	544480393	6.53/7.84	11.34/11.02	E2	1,2
	AX-110587726	5D	545524023	6.0133	7.2403	E2	3
RGC	AX-110563049	1A	15905547	6.8952	4.2665	E5	2
	AX-111135532	1A	500840441	6.6495	2.7107	BLUE	5
	AX-111835313	1A	510850578	7.669	6.792	BLUE	3
	AX-110925138	1A	510852692	6.0398	5.1673	BLUE	4
	AX-111092912	1A	510904094	14.3007	9.5904	E4	2
	AX-110370624	1A	511599359	9.5293	14.4721	E4	1
	AX-108824021	1A	521293575	7.19/9.26/8.55	13.06/9.76/12.00	E1	1,2,3
	AX-108780204	1B	15712743	6.3035	4.131	BLUE	2
	AX-108989153	1B	56620730	7.0782	10.7534	E5	1
	AX-94530304	1B	189582085	6.80/8.25	13.64/7.53	E6	1,2
	AX-110002280	1B	220470718	8.1196	7.8365	E3	3
	AX-108810059	1B	300651286	8.4169	7.1429	E6	5
	AX-94666112	1B	652297888	6.88/8.12/9.86/6.74	3.80/5.88/7.47/4.58	E4/BLUE	1,2,5
	AX-95114374	1D	408245120	8.0771	7.8844	E5	2
	AX-109913657	1D	409855325	6.4692	11.1732	E5	1
	AX-109348990	1D	411085238	11.21/8.27/18.28	8.74/16.74/14.09	E5/E6/BLUE	1,3,5
	AX-111479840	1D	411568635	6.9284	4.3003	E4	2
	AX-95630667	1D	412081265	7.9475	22.8283	E5	4
	AX-110794062	1D	412750725	13.64/14.43	15.69/13.90	E2	1,2
	AX-109255007	1D	414242830	13.2986	15.2951	E6	2
	AX-110936920	1D	414279850	12.3203	7.7961	E3	5
	AX-110353477	1D	414438455	13.1159	20.3092	E2	4
	AX-110399424	1D	414486379	10.89/12.02	14.80/14.25	E1/BLUE	4
	AX-109982733	1D	414587809	17.796	14.5264	BLUE	5
	AX-111715861	1D	415292051	7.5128	14.3866	E6	4
	AX-110353768	1D	416362032	13.42/10.58/16.56	15.42/9.30/15.34	E3/BLUE	1,2
	AX-94445255	2B	4721553	6.07/10.17	9.31/8.58	E5	1,2
	AX-109337411	2B	10794787	8.61/6.17	6.06/3.93	E5/E6	2,5
	AX-111468663	2B	13774815	6.807	5.0952	BLUE	1
	AX-109822114	2B	595010125	8.4915	6.6637	E3	1
	AX-111014597	2B	616395547	7.9621	6.3856	E6	5
	AX-110663094	2B	793131681	8.6708	4.6749	E4	2
	AX-110831183	2D	274127919	10.115	7.1208	E3	5
	AX-110374052	3A	21431354	7.716	5.1993	E5	2
	AX-111491666	3A	45777795	7.91/9.92	8.88/5.05	E4	1,2
	AX-110362782	3A	672399393	6.4723	4.4683	E6	5
	AX-110095918	3B	68588169	7.6274	4.1194	E4	2
	AX-109438795	3B	138079062	6.8933	4.251	E5	2
	AX-111250295	3B	332801048	6.5352	8.2839	E1	1
	AX-111033906	3B	786868528	6.2309	9.4341	E4	3
	AX-111151072	3D	219561935	6.3561	5.6435	E1	2
	AX-108956825	3D	500883204	7.4788	5.6317	E6	2
	AX-109292597	3D	600179660	6.0777	7.4282	E1	1
	AX-109841712	4B	613696316	6.79/6.58/6.34	9.67/7.62/4.30	E2/BLUE	1,2,3
	AX-110991519	4B	650951361	6.5265	5.2939	BLUE	4
	AX-108756025	4B	657293259	6.6211	5.2493	E6	5
	AX-109750243	4D	104423676	6.07/6.03	4.43/3.84	BLUE	1,2
	AX-111027200	4D	106396690	6.3941	4.4246	E2	2
	AX-110468740	4D	118605604	6.12/7.87	5.30/5.25	BLUE	3,5
	AX-89765968	4D	440257775	6.154	5.8892	E3	1
	AX-109066543	5A	689412465	6.66/6.23	5.77/4.28	BLUE	1,2
	AX-108934229	5A	702189570	6.3159	4.1615	E3	2
	AX-110935709	5B	26828016	6.995	12.8505	E5	1
	AX-111603943	5B	479617509	7.2159	3.7189	BLUE	5
	AX-111509487	5D	545641117	8.2025	4.4108	BLUE	5
	AX-110980740	6A	63013306	7.1255	7.2869	E1	3
	AX-111097168	6A	76526339	6.5234	5.5111	E3	5
	AX-111576361	6B	18168195	6.67/8.59	9.09/5.71	E5	1,2
	AX-111784251	6B	55239743	7.82/6.35	8.33/6.93	E2	1,2
	AX-108771536	6B	577843764	7.1192	5.5649	E6	2
	AX-108847997	7A	40046816	7.14	6.9643	E1	2
	AX-111540600	7A	83534365	6.5497	4.1135	E4	2
	AX-109386637	7B	205382637	15.3782	8.4144	BLUE	5
	AX-94634453	7D	21620026	6.5211	3.5857	E6	2
	AX-110982010	7D	93043427	6.6026	3.7831	E4	2
	AX-111077348	7D	591278801	8.40/6.15	5.13/4.21	E3	1,2
WHC	AX-110583003	1B	334655457	6.3886	5.8734	E2	2
	AX-111102983	1D	8387399	7.3565	7.9367	E2	5
	AX-94893816	1D	415413371	8.1283	17.1311	E5	2
	AX-109177686	1D	415449165	7.8758	10.62	E3	3
	AX-110149105	1D	415478057	7.4916	10.8143	BLUE	4
	AX-109377932	1D	415586102	6.97/8.75	21.66/12.29	E3/E5	4
	AX-111988052	1D	415591331	13.48/12.93/24.06/6.05	16.91/16.20/23.27/8.99	E2/E3	1,2,4,5
	AX-111572641	1D	415766931	7.239	10.4993	BLUE	1
	AX-109896332	1D	416094414	8.8687	10.7763	BLUE	2
	AX-111718864	1D	431821095	6.35/7.08	7.99/7.58	E3	3,4
	AX-111650990	2A	35418087	7.8048	6.665	E2	5
	AX-111075328	2A	692694307	7.0858	6.0104	E2	2
	AX-111118943	2B	596098270	6.6023	5.8375	E2	2
	AX-110551300	2D	568886099	7.0104	6.3704	E3	5
	AX-110041083	3B	776166695	6.23/6.39	4.38/4.84	BLUE	2,5
	AX-110466933	3B	818850612	7.65/7.72	6.91/5.17	E3	1,2
	AX-95141961	3D	6335584	6.8689	9.7699	E5	2
	AX-89574305	3D	27877037	7.0093	7.2458	E1	2
	AX-111529483	4A	619140326	6.29/6.68	9.74/5.33	E2	1,2
	AX-110008463	4A	624313984	15.3463	18.8033	BLUE	5
	AX-109912667	4A	709684506	8.3601	15.982	E6	2
	AX-95659409	4B	519794570	8.7073	7.2642	BLUE	5
	AX-108855305	4B	530910906	6.0379	6.1363	E3	3
	AX-110087433	5D	544480393	9.02/8.91/7.89	6.39/11.10/9.44	E3/BLUE	2,3,5
	AX-110587726	5D	545524023	9.7246	8.4639	E2	5
	AX-111488845	6A	77157681	6.9254	7.5616	E1	2
	AX-111537323	6B	2163782	6.9264	9.4041	E6	2
	AX-108823992	6B	27786634	7.35/6.83	9.01/6.19	E3	1,2
	AX-108750056	6B	704861264	6.1895	5.163	BLUE	5
	AX-110062048	6B	708552933	7.6252	7.6099	E2	5
	AX-108877264	6D	5698577	6.6817	16.0819	E5	1
	AX-111762389	7B	328191798	6.765	8.865	E2	1
	AX-110467729	7D	43386898	6.46/6.82	6.27/3.57	E3	1,5
	AX-111898961	7D	107933443	6.3836	8.8523	E5	2
	AX-109548464	7D	109176506	6.1283	5.1314	E2	1
	AX-110681402	7D	609788987	11.3836	5.6015	E3	5
GI, gluten index; WGC, wet gluten content; DGC, dry gluten content; RGC, residual gluten content; WHC, water-holding capacity; Chr., chromosome; Position, the location in the entire genome database of Chinese Spring; R2, phenotypic variance explained by the SNPs; E1, 2014-2015 in Huixian, E2, 2016-2017 in Huixian; E3, 2017-2018 in Huixian; E4, 2018-2019 in Huixian; E5, 2017-2018 in Xinxiang; E6, …

## Sheet: Supplementary Table S5
Marker	SNP	chromosome	SNP_type	FAM	HEX	common	primer_type
K_AX-108999948	A36G	1B	non-homoeologous	gctgacaactgatcttggagatA	gctgacaactgatcttggagatG	tcccctttgtatcagtgaattacC	chromosome_semispecific
K_AX-110940435	G36T	6B	homoeologous	cccccacagttactaaggagC	cccccacagttactaaggagA	ctcgttgcttccatcaccTtA	chromosome_semispecific
K_AX-111216618	G36T	5B	non-homoeologous	tccctgaagttgatttaagatgagC	tccctgaagttgatttaagatgagA	catcacaaatgaagacgatgacA	chromosome_semispecific
K_AX-94670671	G36T	1A	homoeologous	ttgcaagatgtccaatgaagatG	ttgcaagatgtccaatgaagatT	accacactagcactacaccaT	chromosome_specific

## Sheet: Supplementary Figure S1
	Figure S1. Collinearity analysis of three candidate genes for gluten parameters RBH (Reciprocal Best Hit), SBH (Single-side Best Hit), 1-to-many (all putative homologous genes)
